# Supplementary material for: A Systematic Review and Critical Assessment of Breast Cancer Risk Prediction Tools Incorporating a Polygenic Risk Score for the General Population
Source: Cancers (Basel). 2023 Nov 12;15(22):5380. doi: 10.3390/cancers15225380 (PMC10670420; doi:10.3390/cancers15225380)
Supplement: Supplementary file 1 [file cancers-15-05380-s001.zip]

Archive with 1 entries (1 files):
- cancers-2639788-supplementary.pdf
